# Supplementary material for: The Role of Vimentin Peptide Citrullination in the Structure and Dynamics of HLA-DRB1 Rheumatoid Arthritis Risk-Associated Alleles
Source: Int J Mol Sci. 2024 Dec 24;26(1):34. doi: 10.3390/ijms26010034 (PMC11719467; doi:10.3390/ijms26010034)
Supplement: Supplementary file 1 [file ijms-26-00034-s001.zip]

Archive with 9 entries (9 files):
- VideoS3.mp4
- FigureS1.png
- FigureS2.png
- FigureS3.png
- FigureS4.png
- FigureS5.png
- FigureS6.png
- VideoS1.mp4
- VideoS2.mp4
